# Supplementary material for: Investigating molecular markers linked to acute myocardial infarction and cuproptosis: bioinformatics analysis and validation in the AMI mice model
Source: PeerJ. 2024 May 29;12:e17280. doi: 10.7717/peerj.17280 (PMC11143973; doi:10.7717/peerj.17280)
Supplement: Supplemental Information 1 [file peerj-12-17280-s001.zip]

Archive with 29 entries (28 files):
- code/
- code/.Rhistory
- code/geoCRG04.ann.pl
- code/geoCRG05.normalize.R
- code/geoCRG06.crgExp.R
- code/geoCRG07.diff.R
- code/geoCRG09.RCircos.R
- code/geoCRG10.cor.R
- code/geoCRG11.CIBERSORT.R
- code/geoCRG11.run.R
- code/geoCRG12.barplot.R
- code/geoCRG13.immuneCor.R
- code/geoCRG14.cluster.R
- code/geoCRG15.cluHeatmap.R
- code/geoCRG16.PCA.R
- code/geoCRG17.clusterImm.R
- code/geoCRG18.GSVA.R
- code/geoCRG19.WGCNA.R
- code/geoCRG20.clusterWGCNA.R
- code/geoCRG21.venn.R
- code/geoCRG22.model.R
- code/geoCRG23.Nomo.R
- code/geoCRG24.normalize.R
- code/geoCRG25.testROC.R
- code/geoCRG26.geneCor.R
- code/geoFRG23.miRNA.pl
- code/geoFRG24.lncRNA.pl
- code/leave one out.R
- code/Standard batch box diagram.R
