# Supplementary material for: Investigating molecular markers linked to acute myocardial infarction and cuproptosis: bioinformatics analysis and validation in the AMI mice model
Source: PeerJ. 2024 May 29;12:e17280. doi: 10.7717/peerj.17280 (PMC11143973; doi:10.7717/peerj.17280)
Supplement: Supplemental Information 1 [file peerj-12-17280-s001.zip › code/geoCRG09.RCircos.R]

#install.packages("RCircos")


library("RCircos")       
setwd("C:\\biowolf\\geoCRG\\09.Rcircos")     
cytoBandIdeogram=read.table("refer.txt", header=T, sep="\t", check.names=F)
chr.exclude <- NULL
cyto.info <- cytoBandIdeogram
tracks.inside <- 4
tracks.outside <- 0
RCircos.Set.Core.Components(cyto.info, chr.exclude, tracks.inside, tracks.outside)


rcircos.params <- RCircos.Get.Plot.Parameters()
rcircos.params$text.size=0.7
rcircos.params$point.size=5
RCircos.Reset.Plot.Parameters(rcircos.params)


pdf(file="RCircos.pdf", width=7, height=7)
RCircos.Set.Plot.Area()
RCircos.Chromosome.Ideogram.Plot()


RCircos.Gene.Label.Data=read.table("Rcircos.geneLabel.txt", header=T, sep="\t", check.names=F)
name.col <- 4
side <- "in"
track.num <- 1
RCircos.Gene.Connector.Plot(RCircos.Gene.Label.Data, track.num, side)
track.num <- 2
RCircos.Gene.Name.Plot(RCircos.Gene.Label.Data, name.col, track.num, side)
dev.off()
