# Supplementary material for: Investigating molecular markers linked to acute myocardial infarction and cuproptosis: bioinformatics analysis and validation in the AMI mice model
Source: PeerJ. 2024 May 29;12:e17280. doi: 10.7717/peerj.17280 (PMC11143973; doi:10.7717/peerj.17280)
Supplement: Supplemental Information 1 [file peerj-12-17280-s001.zip › code/geoCRG14.cluster.R]

if (!requireNamespace("BiocManager", quietly = TRUE))
   install.packages("BiocManager")
BiocManager::install("ConsensusClusterPlus")


library(ConsensusClusterPlus)      
expFile="diffGeneExp.txt"         
workDir="C:\\Users\\lenovo\\Desktop\\3\\12"     
setwd(workDir)      


data=read.table(expFile, header=T, sep="\t", check.names=F, row.names=1)
data=as.matrix(data)

group=sapply(strsplit(colnames(data),"\\_"), "[", 2)
data=data[,group=="Treat"]


maxK=9     
results=ConsensusClusterPlus(data,
              maxK=maxK,
              reps=50,
              pItem=0.8,
              pFeature=1,
              title=workDir,
              clusterAlg="km",
              distance="euclidean",
              seed=123456,
              plot="png")


calcICL(results, title="consensusScore", plot="png")

clusterNum=2        
cluster=results[[clusterNum]][["consensusClass"]]
cluster=as.data.frame(cluster)
colnames(cluster)=c("Cluster")
cluster$Cluster=paste0("C", cluster$Cluster)
outTab=cbind(t(data), cluster)
outTab=rbind(ID=colnames(outTab), outTab)
write.table(outTab, file="cluster.txt", sep="\t", quote=F, col.names=F)
