# Supplementary material for: Investigating molecular markers linked to acute myocardial infarction and cuproptosis: bioinformatics analysis and validation in the AMI mice model
Source: PeerJ. 2024 May 29;12:e17280. doi: 10.7717/peerj.17280 (PMC11143973; doi:10.7717/peerj.17280)
Supplement: Supplemental Information 1 [file peerj-12-17280-s001.zip › code/geoCRG23.Nomo.R]

install.packages("rms")
install.packages("rmda")


library(rms)
library(rmda)

inputFile="normalize.txt"             
geneFile="importanceGene.SVM.txt"     
setwd("C:\\Users\\lenovo\\Desktop\\new article\\21")     

data=read.table(inputFile, header=T, sep="\t", check.names=F, row.names=1)
row.names(data)=gsub("-", "_", row.names(data))


geneRT=read.table(geneFile, header=T, sep="\t", check.names=F)
data=data[as.vector(geneRT[,1]),]


data=t(data)
group=gsub("(.*)\\_(.*)", "\\2", row.names(data))
rt=cbind(as.data.frame(data), Type=group)
paste(colnames(data), collapse="+")


ddist=datadist(rt)
options(datadist="ddist")


lrmModel=lrm(Type~ ENC1 ZNF302+CBLBta=rt, x=T, y=T)
nomo=nomogram(lrmModel, fun=plogis,
	fun.at=c(0.0001,0.1,0.3,0.5,0.7,0.9,0.99),
	lp=F, funlabel="Risk of Disease")

pdf("Nomo.pdf", width=8, height=6)
plot(nomo)
dev.off()


cali=calibrate(lrmModel, method="boot", B=100010pdf("Calibration.pdf", width=5.5, height=5.5)
plot(cali,
	xlab="Predicted probability",
	ylab="Actual probability", sub=F)
dev.off()

dc=decision_curve(Type ~ ENC1ZNF302+CBLB, data=rt, 
                  family = "binomial",
                  thresholds= seq(0,1,by = 0.01),
                  idence.intervals = 0.95)

(file="DCA.pdf", width=5.5, height=5.5)
plot_decision_curve(dc,
	curve.names="Model",
	xlab="Threshold probability",
	cost.benefit.axis=T,
	col="red",
	confidence.intervals=FALSE,
	standardize=FALSE)
dev.off()
