# Supplementary material for: Investigating molecular markers linked to acute myocardial infarction and cuproptosis: bioinformatics analysis and validation in the AMI mice model
Source: PeerJ. 2024 May 29;12:e17280. doi: 10.7717/peerj.17280 (PMC11143973; doi:10.7717/peerj.17280)
Supplement: Supplemental Information 1 [file peerj-12-17280-s001.zip › code/geoCRG24.normalize.R]

#if (!requireNamespace("BiocManager", quietly = TRUE))
#    install.packages("BiocManager")
#BiocManager::install("limma")


library(limma)               
expFile="geneMatrix.txt"    
conFile="s1.txt"            
treatFile="s2.txt"           
setwd("C:\\biowolf\\geoCRG\\24.testNormalize")     


rt=read.table(expFile, header=T, sep="\t", check.names=F)
rt=as.matrix(rt)
rownames(rt)=rt[,1]
exp=rt[,2:ncol(rt)]
dimnames=list(rownames(exp),colnames(exp))
data=matrix(as.numeric(as.matrix(exp)),nrow=nrow(exp),dimnames=dimnames)
data=avereps(data)

s1=read.table(conFile, header=F, sep="\t", check.names=F)
sampleName1=as.vector(s1[,1])
conData=data[,sampleName1]


s2=read.table(treatFile, header=F, sep="\t", check.names=F)
sampleName2=as.vector(s2[,1])
treatData=data[,sampleName2]


rt=cbind(conData, treatData)


qx=as.numeric(quantile(rt, c(0, 0.25, 0.5, 0.75, 0.99, 1.0), na.rm=T))
LogC=( (qx[5]>100) || ( (qx[6]-qx[1])>50 && qx[2]>0) )
if(LogC){
	rt[rt<0]=0
	rt=log2(rt+1)}
data=normalizeBetweenArrays(rt)


conNum=ncol(conData)
treatNum=ncol(treatData)
Type=c(rep("Control",conNum),rep("Treat",treatNum))
outData=rbind(id=paste0(colnames(data),"_",Type),data)
write.table(outData, file="test.normalize.txt", sep="\t", quote=F, col.names=F)
