# Supplementary material for: Investigating molecular markers linked to acute myocardial infarction and cuproptosis: bioinformatics analysis and validation in the AMI mice model
Source: PeerJ. 2024 May 29;12:e17280. doi: 10.7717/peerj.17280 (PMC11143973; doi:10.7717/peerj.17280)
Supplement: Supplemental Information 1 [file peerj-12-17280-s001.zip › code/geoCRG25.testROC.R]

#install.packages("caret")
#install.packages("DALEX")
#install.packages("ggplot2")
#install.packages("randomForest")
#install.packages("kernlab")
#install.packages("pROC")
#install.packages("xgboost")


library(caret)
library(DALEX)
library(ggplot2)
library(randomForest)
library(kernlab)
library(xgboost)
library(pROC)

set.seed(123)      
inputFile="test.normalize.txt"         
geneFile="importanceGene.GLM.txt"      
setwd("C:\\Users\\lenovo\\Desktop\\CU2+\\23")      


data=read.table(inputFile, header=T, sep="\t", check.names=F, row.names=1)
row.names(data)=gsub("-", "_", row.names(data))


geneRT=read.table(geneFile, header=T, sep="\t", check.names=F)
data=data[as.vector(geneRT[,1]),]


data=t(data)
group=gsub("(.*)\\_(.*)", "\\2", row.names(data))
data=as.data.frame(data)
data$Type=group


inTrain<-createDataPartition(y=data$Type, p=0.7, list=F)
train<-data[inTrain,]
test<-data[-inTrain,]


control=trainControl(method="repeatedcv", number=5, savePredictions=TRUE)
if(geneFile=="importanceGene.RF.txt"){
	
	model=train(Type ~ ., data = train, method='rf', trControl = control)
}else if(geneFile=="importanceGene.SVM.txt"){
	
	model=train(Type ~., data = train, method = "svmRadial", prob.model=TRUE, trControl=control)
}else if(geneFile=="importanceGene.XGB.txt"){
	
	model=train(Type ~., data = train, method = "xgbDART", trControl=control)
}else if(geneFile=="importanceGene.GLM.txt"){
	
	model=train(Type ~., data = train, method = "glm", family="binomial", trControl=control)
}


yTest=ifelse(test$Type=="Control", 0, 1)
pred1=predict(model, newdata=test, type="prob")
roc1=roc(yTest, as.numeric(pred1[,2]))
ci1=ci.auc(roc1, method="bootstrap")
ciVec=as.numeric(ci1)
pdf(file="ROC.pdf", width=5, height=5)
plot(roc1, print.auc=T, legacy.axes=T, main="", col="red")
text(0.39, 0.43, paste0("95% CI: ",sprintf("%.03f",ciVec[1]),"-",sprintf("%.03f",ciVec[3])), col="red")
dev.off()
