# Supplementary material for: Investigating molecular markers linked to acute myocardial infarction and cuproptosis: bioinformatics analysis and validation in the AMI mice model
Source: PeerJ. 2024 May 29;12:e17280. doi: 10.7717/peerj.17280 (PMC11143973; doi:10.7717/peerj.17280)
Supplement: Supplemental Information 1 [file peerj-12-17280-s001.zip › code/Standard batch box diagram.R]

library(ggpubr)          
library(limma)
library(ggsci)

 
expfile="GSE.txt"          
hub="LASSO.txt"                     
sample="sample.txt"               
Ccol="blue"                       
Pcol="red"                        
afmethod="t.test"        

rt=read.table(expfile,sep="\t",header=T,check.names=F)
rt=as.matrix(rt)
rownames(rt)=rt[,1]
exp=rt[,2:ncol(rt)]
dimnames=list(rownames(exp),colnames(exp))
rt=matrix(as.numeric(as.matrix(exp)),nrow=nrow(exp),dimnames=dimnames)
rt=avereps(rt)
rt=t(rt)
rt2=read.table(sample,sep="\t",header=F,check.names=F,row.names = 1)
ssample=as.character(intersect(rownames(rt2),rownames(rt)))
rt=rt[ssample,]
rt2=rt2[ssample,,drop=F]
rt1=cbind(rt2,rt)
colnames(rt1)[1]="Type"
rt1$ID=rownames(rt1)
genes=read.table(hub,sep="\t",header=F,check.names=F)[,1]
rt1=rt1[,c("ID","Type",genes)]
af=colnames(rt1)
df=c(3:ncol(rt1))

for (i in df) {

outFile=paste0(af[i],"_","boxplotdiff.pdf")             
rt=as.data.frame(rt1[,c(1,2,i)])
x=colnames(rt)[2]
y=colnames(rt)[3]
colnames(rt)=c("id","Type","Expression")


group=levels(factor(rt$Type))
rt$Type=factor(rt$Type, levels=group)
rt$Expression=as.numeric(rt$Expression)

comp=combn(group,2)
my_comparisons=list()
for(i in 1:ncol(comp)){my_comparisons[[i]]<-comp[,i]}


boxplot=ggboxplot(rt, x="Type", y="Expression", fill="Type",
		          xlab=x,     
		          ylab=y,
		          legend.title=x,
		          palette = c(Ccol,Pcol),   
		          #add = "jitter"
		          )+ 
	    stat_compare_means(comparisons = my_comparisons,method=afmethod)


pdf(file=outFile,width=4,height=4)
print(boxplot)
dev.off()

}
